# Supplementary material for: Subsocial Neotropical Doryphorini (Chrysomelidae, Chrysomelinae): new observations on behavior, host plants and systematics
Source: Zookeys. 2013 Sep 19;(332):71–93. doi: 10.3897/zookeys.332.5199 (PMC3805320; doi:10.3897/zookeys.332.5199)
Supplement: XML Treatment for Doryphora reticulata [file zookeys.332.5199-treatment2.xml]

<!DOCTYPE tp:taxon-treatment
  PUBLIC "-//TaxonX//DTD Taxonomic Treatment Publishing DTD v0 20100105//EN" "tax-treatment-NSO.dtd">
<tp:taxon-treatment xmlns:tp="http://www.plazi.org/taxpub"><tp:treatment-meta><mixed-citation publication-type="journal"><person-group><name><surname>Windsor</surname><given-names>Donald M.</given-names></name><name><surname>Dury</surname><given-names>Guillaume J.</given-names></name><name><surname>Frieiro-Costa</surname><given-names>Fernando A.</given-names></name><name><surname>Susanne Lanckowsky</surname><given-names/></name><name><surname>Pasteels</surname><given-names>Jacques M.</given-names></name></person-group><article-title>Subsocial Neotropical Doryphorini (Chrysomelidae, Chrysomelinae): new observations on behavior, host plants and systematics<xref ref-type="fn" rid="FN1"><sup>1</sup></xref></article-title><source>Zookeys</source><day>19</day><month>9</month><year>2013</year><volume>2013</volume><issue>332</issue><fpage>71</fpage><lpage>93</lpage><pub-id pub-id-type="doi">10.3897/zookeys.332.5199</pub-id></mixed-citation></tp:treatment-meta><tp:nomenclature><tp:taxon-name>
                            <tp:taxon-name-part taxon-name-part-type="genus">Doryphora</tp:taxon-name-part>
                            <tp:taxon-name-part taxon-name-part-type="species">reticulata</tp:taxon-name-part>
                            <object-id xmlns:xlink="http://www.w3.org/1999/xlink" xlink:type="simple">http://species-id.net/wiki/Doryphora_reticulata</object-id>
                        </tp:taxon-name><tp:taxon-authority>Fabricius, 1787</tp:taxon-authority></tp:nomenclature><tp:treatment-sec sec-type="Remarks"><title>Remarks.</title><p>Recent observations by F.F. reveal clearly that maternal care is expressed by <italic><tp:taxon-name>Doryphora (Megistomela) reticulata</tp:taxon-name></italic> (Fabr.) in the cerrado of south-central Brazil (<xref ref-type="fig" rid="F5">Fig. 5</xref>) (see also photo in <xref ref-type="bibr" rid="B4">Chaboo 2011</xref>). Photographs of this species in the Boqueirão Biological Reserve, Minas Gerais of Brazil (elevation 1200 m; <named-content xmlns:xlink="http://www.w3.org/1999/xlink" content-type="dwc:verbatimCoordinates" xlink:type="simple">21°20.76'S, 44°59.49'W</named-content>) in 2005 clearly show behaviors strikingly similar to that observed in <italic><tp:taxon-name>Doryphora paykulli</tp:taxon-name></italic> in Panama. Females oviposit on the underside of partially-expanded, apical leaves of <italic><tp:taxon-name>Prestonia tomentosa</tp:taxon-name></italic> (<tp:taxon-name>Apocynaceae</tp:taxon-name>) (<xref ref-type="fig" rid="F1">Fig. 1e, f</xref>). Larvae emerge and are tightly straddle-guarded by the female (<xref ref-type="fig" rid="F1">Fig. 1g</xref>), but unlike <italic><tp:taxon-name>Doryphora paykulli</tp:taxon-name></italic> and <italic><tp:taxon-name>Doryphora</tp:taxon-name></italic> sp. near <italic>punctatissima</italic>, no larval cannibalism of eggs was observed. Larvae guarded by the mother continued to feed on leaves and strip cortex, eventually descending to the ground tended by the mother prior to pupating nearby in the soil (<xref ref-type="fig" rid="F1">Fig. 1h</xref>). Indeed, of the many <tp:taxon-name>Chrysomelinae</tp:taxon-name> species associated with <tp:taxon-name>Solanaceae</tp:taxon-name> and other plant families studied at Serra do Japi and other sites near Campinas in Central Brazil (<xref ref-type="table" rid="T1">Table 1</xref>), <italic><tp:taxon-name>Doryphora reticulata</tp:taxon-name></italic> is the only species in which mothers are known to actively guard their larval brood. Inferences regarding subsocial habits in <italic><tp:taxon-name>Platyphora conviva</tp:taxon-name></italic> (<xref ref-type="bibr" rid="B34">Reid et al. 2009</xref>) are incorrect according to J. Vasconcellos-Neto (personal communication, 2013). Further, ongoing studies in the eastern lowlands of Bolivia by one of the authors (D.W.) have found no evidence of maternal care occurring in any of 16 species of <tp:taxon-name>Doryphorini</tp:taxon-name>.</p></tp:treatment-sec><tp:treatment-sec><!--Section generated to contain objects referenced in tp:taxon-treatment.--><fig id="F5" position="float" orientation="portrait"><label>Figure 5.</label><caption><p>Bayesian Consensus tree of 472 bp COI sequences obtained for 12 species of Central and South American <tp:taxon-name>Solanaceae</tp:taxon-name>-feeding <tp:taxon-name>Doryphorini</tp:taxon-name> and one outgroup. For nodes with less than 100% support, Bayesian values are placed above node, Maximum Likelihood bootstrap values below the node, while asterisks (*) indicate nodes with different taxon placement under ML analysis and thus are not strictly comparable.</p></caption><graphic xmlns:xlink="http://www.w3.org/1999/xlink" xlink:href="ZooKeys-332-071-g005.jpg" position="float" orientation="portrait" xlink:type="simple"/></fig><fig id="F1" position="float" orientation="portrait"><label>Figure 1.</label><caption><p>Maternal care providing <italic><tp:taxon-name>Doryphora</tp:taxon-name></italic> species, <bold>a</bold> <italic><tp:taxon-name>Doryphora paykulli</tp:taxon-name></italic> female with eggs and first instar larvae under an apical leaf of <italic><tp:taxon-name>Prestonia seemanii</tp:taxon-name></italic> (photo by S.L.) <bold>b</bold> female straddling a mix of first and second instar larvae (photo by S.L.) <bold>c</bold> <italic><tp:taxon-name>Doryphora paykulli</tp:taxon-name></italic> larvae moving to a new leaf followed by their mother (photo by S. Van Bael) <bold>d</bold> <italic><tp:taxon-name>Doryphora paykulli</tp:taxon-name></italic> larvae stripping the cortex of their host while descending in pairs to pupate, (photo by D.W.) <bold>e</bold> <italic><tp:taxon-name>Doryphora reticulata</tp:taxon-name></italic> ovipositing under apical leaf of <italic><tp:taxon-name>Prestonia tomentosa</tp:taxon-name></italic> in Central Brazil (photo by F.F.) <bold>f</bold> <italic><tp:taxon-name>Doryphora reticulata</tp:taxon-name></italic> larvae on the natal leaf (photo by F.F.) <bold>g</bold> female <italic><tp:taxon-name>Doryphora reticulata</tp:taxon-name></italic> stradding first instar larvae (photo by F.F.) <bold>h</bold> <italic><tp:taxon-name>Doryphora reticulata</tp:taxon-name></italic> female tending fully-developed larvae at the base of the food plant just prior to pupating underground (photo by F.F.).</p></caption><graphic xmlns:xlink="http://www.w3.org/1999/xlink" xlink:href="ZooKeys-332-071-g001.jpg" position="float" orientation="portrait" xlink:type="simple"/></fig><table-wrap id="T1" position="float" orientation="portrait"><label>Table 1.</label><caption><p><tp:taxon-name>Apocyanaceae</tp:taxon-name> and <tp:taxon-name>Solanaceae</tp:taxon-name> feeding taxa mentioned in the text, collection and host plant information, life history characteristics, accession numbers and references.</p></caption><table><tbody><tr><th rowspan="1" colspan="1"><bold><tp:taxon-name>Chrysomelinae</tp:taxon-name> species</bold></th><th rowspan="1" colspan="1"><bold>Location</bold></th><th rowspan="1" colspan="1"><bold>Host Plant Family<xref ref-type="table-fn" rid="TN1"><sup>1</sup></xref></bold></th><th rowspan="1" colspan="1"><bold>Host Plant Species</bold></th><th rowspan="1" colspan="1"><bold>Larval Group Defense</bold></th><th rowspan="1" colspan="1"><bold>Maternal Care</bold></th><th rowspan="1" colspan="1"><bold>Reproduction</bold></th><th rowspan="1" colspan="1"><bold>Genbank Accession Numbers</bold></th><th rowspan="1" colspan="1"><bold>References</bold></th></tr><tr><td rowspan="1" colspan="1"><italic><tp:taxon-name>Doryphora paykulli</tp:taxon-name></italic> (Stål, 1859)</td><td rowspan="1" colspan="1">Gamboa, Panama Province, Panama</td><td rowspan="1" colspan="1">Apo</td><td rowspan="1" colspan="1"><italic><tp:taxon-name>Prestonia seemannii</tp:taxon-name></italic> Miers (subfamily <tp:taxon-name>Apocynoideae</tp:taxon-name>)</td><td rowspan="1" colspan="1">aggregated</td><td rowspan="1" colspan="1">yes</td><td rowspan="1" colspan="1">oviparous</td><td rowspan="1" colspan="1">-</td><td rowspan="1" colspan="1">new observation</td></tr><tr><td rowspan="1" colspan="1"><italic><tp:taxon-name>Doryphora reticulata</tp:taxon-name></italic> (Fabricius, 1787)</td><td rowspan="1" colspan="1">Boqueirão Reserve, Minas Gerais State, Brazil</td><td rowspan="1" colspan="1">Apo</td><td rowspan="1" colspan="1"><italic><tp:taxon-name>Prestonia tomentosa</tp:taxon-name></italic> R. Br. (subfamily <tp:taxon-name>Apocynoideae</tp:taxon-name>)</td><td rowspan="1" colspan="1">aggregated</td><td rowspan="1" colspan="1">yes</td><td rowspan="1" colspan="1">oviparous</td><td rowspan="1" colspan="1">-</td><td rowspan="1" colspan="1">new observation</td></tr><tr><td rowspan="1" colspan="1"><italic><tp:taxon-name>Doryphora</tp:taxon-name></italic> sp. near <italic><tp:taxon-name>Doryphora punctatissima</tp:taxon-name></italic> (Olivier, 1790)</td><td rowspan="1" colspan="1">El Porvenir, Meta Province, Colombia</td><td rowspan="1" colspan="1">Apo</td><td rowspan="1" colspan="1"><italic><tp:taxon-name>Prestonia isthmica</tp:taxon-name></italic> Woodson (subfamily <tp:taxon-name>Apocynoideae</tp:taxon-name>)</td><td rowspan="1" colspan="1">aggregated</td><td rowspan="1" colspan="1">no</td><td rowspan="1" colspan="1">oviparous</td><td rowspan="1" colspan="1">-</td><td rowspan="1" colspan="1"><xref ref-type="bibr" rid="B14">Eberhard 1981</xref></td></tr><tr><td rowspan="1" colspan="1"><italic><tp:taxon-name>Eugonycha melanostoma</tp:taxon-name></italic> (Stål, 1859)</td><td rowspan="1" colspan="1">Serra do Japi, Jundiaí, São Paulo State, Brazil</td><td rowspan="1" colspan="1">Sol</td><td rowspan="1" colspan="1"><italic><tp:taxon-name>Solanum</tp:taxon-name></italic> sp.</td><td rowspan="1" colspan="1">aggregated</td><td rowspan="1" colspan="1">no</td><td rowspan="1" colspan="1">larviparous</td><td rowspan="1" colspan="1">-</td><td rowspan="1" colspan="1"><xref ref-type="bibr" rid="B41">Vasconcellos-Neto and Jolivet 1994</xref></td></tr><tr><td rowspan="1" colspan="1"><italic><tp:taxon-name>Platyphora amabilis</tp:taxon-name></italic> (Baly, 1859)</td><td rowspan="1" colspan="1">Yasuní, Orellana Province, Ecuador</td><td rowspan="1" colspan="1">Sol</td><td rowspan="1" colspan="1"><italic><tp:taxon-name>Solanum</tp:taxon-name></italic> sp.</td><td rowspan="1" colspan="1">?</td><td rowspan="1" colspan="1">?</td><td rowspan="1" colspan="1">?</td><td rowspan="1" colspan="1"><ext-link xmlns:xlink="http://www.w3.org/1999/xlink" ext-link-type="uri" xlink:href="http://www.ncbi.nlm.nih.gov/nuccore/AY055517" xlink:type="simple">AY055517</ext-link></td><td rowspan="1" colspan="1">new observation</td></tr><tr><td rowspan="1" colspan="1"><italic><tp:taxon-name>Platyphora anastomozans</tp:taxon-name></italic> (Perty, 1832)</td><td rowspan="1" colspan="1">Serra do Japi, Jundiaí, São Paulo State, Brazil</td><td rowspan="1" colspan="1">Sol</td><td rowspan="1" colspan="1"><italic><tp:taxon-name>Solanum bullatum</tp:taxon-name></italic> Vell., <italic><tp:taxon-name>Solanum muritianum</tp:taxon-name></italic> (Scopoli), <italic><tp:taxon-name>Solanum sancta-catarine</tp:taxon-name></italic> Dunal, <italic><tp:taxon-name>Solanum megalochiton</tp:taxon-name></italic> Mart., <italic><tp:taxon-name>Solanum rufescens</tp:taxon-name></italic> Sendt.</td><td rowspan="1" colspan="1">aggregated</td><td rowspan="1" colspan="1">no</td><td rowspan="1" colspan="1">larviparous</td><td rowspan="1" colspan="1"><ext-link xmlns:xlink="http://www.w3.org/1999/xlink" ext-link-type="uri" xlink:href="http://www.ncbi.nlm.nih.gov/nuccore/KF251110" xlink:type="simple">KF251110</ext-link>, <ext-link xmlns:xlink="http://www.w3.org/1999/xlink" ext-link-type="uri" xlink:href="http://www.ncbi.nlm.nih.gov/nuccore/KF251111" xlink:type="simple">KF251111</ext-link></td><td rowspan="1" colspan="1"><xref ref-type="bibr" rid="B41">Vasconcellos-Neto and Jolivet 1994</xref></td></tr><tr><td rowspan="1" colspan="1"><italic><tp:taxon-name>Platyphora aulica</tp:taxon-name></italic> (Olivier, 1807)</td><td rowspan="1" colspan="1">Montagne de Kaw, Roura Commune, French Guiana</td><td rowspan="1" colspan="1">Sol</td><td rowspan="1" colspan="1"><italic><tp:taxon-name>Solanum rugosum</tp:taxon-name></italic> Dunal, <italic><tp:taxon-name>Solanum torvum</tp:taxon-name></italic> Sw.</td><td rowspan="1" colspan="1">solitary</td><td rowspan="1" colspan="1">no</td><td rowspan="1" colspan="1">larviparous</td><td rowspan="1" colspan="1"><ext-link xmlns:xlink="http://www.w3.org/1999/xlink" ext-link-type="uri" xlink:href="http://www.ncbi.nlm.nih.gov/nuccore/KF251112" xlink:type="simple">KF251112</ext-link>, <ext-link xmlns:xlink="http://www.w3.org/1999/xlink" ext-link-type="uri" xlink:href="http://www.ncbi.nlm.nih.gov/nuccore/KF251113" xlink:type="simple">KF251113</ext-link></td><td rowspan="1" colspan="1">new observation</td></tr><tr><td rowspan="1" colspan="1"><italic><tp:taxon-name>Platyphora conviva</tp:taxon-name></italic> (Stål, 1858)</td><td rowspan="1" colspan="1">Serra do Japi, Jundiaí, São Paulo State, Brazil</td><td rowspan="1" colspan="1">Sol</td><td rowspan="1" colspan="1"><italic><tp:taxon-name>Solanum</tp:taxon-name></italic> spp.</td><td rowspan="1" colspan="1">aggregated<xref ref-type="table-fn" rid="TN2"><sup>2</sup></xref><sup>,</sup><xref ref-type="table-fn" rid="TN3"><sup>3</sup></xref></td><td rowspan="1" colspan="1">no</td><td rowspan="1" colspan="1">larviparous</td><td rowspan="1" colspan="1">-</td><td rowspan="1" colspan="1"><xref ref-type="bibr" rid="B29">Medeiros and Vasconcellos-Neto 1994</xref>, <xref ref-type="bibr" rid="B41">Vasconcellos-Neto and Jolivet 1994</xref></td></tr><tr><td rowspan="1" colspan="1"><italic><tp:taxon-name>Platyphora fasciatomaculata</tp:taxon-name></italic> (Stål, 1857)</td><td rowspan="1" colspan="1">Ijuí, Rio Grande do Sul State, Brazil</td><td rowspan="1" colspan="1">Sol</td><td rowspan="1" colspan="1"><italic><tp:taxon-name>Solanum mauritianum</tp:taxon-name></italic></td><td rowspan="1" colspan="1">aggregated</td><td rowspan="1" colspan="1">no</td><td rowspan="1" colspan="1">larviparous</td><td rowspan="1" colspan="1">-</td><td rowspan="1" colspan="1"><xref ref-type="bibr" rid="B28">Medeiros et al. 1996</xref></td></tr><tr><td rowspan="1" colspan="1"><italic><tp:taxon-name>Platyphora microspina</tp:taxon-name></italic> Bechyné, 1954</td><td rowspan="1" colspan="1">Cerro Campana, Panama Province</td><td rowspan="1" colspan="1">Sol</td><td rowspan="1" colspan="1"><italic><tp:taxon-name>Markea megalandra</tp:taxon-name></italic> (Dunal)</td><td rowspan="1" colspan="1">aggregated</td><td rowspan="1" colspan="1">yes</td><td rowspan="1" colspan="1">larviparous</td><td rowspan="1" colspan="1"><ext-link xmlns:xlink="http://www.w3.org/1999/xlink" ext-link-type="uri" xlink:href="http://www.ncbi.nlm.nih.gov/nuccore/KF251120" xlink:type="simple">KF251120</ext-link></td><td rowspan="1" colspan="1">new observation</td></tr><tr><td rowspan="1" colspan="1"><italic><tp:taxon-name>Platyphora nigronotata</tp:taxon-name></italic> (Stål, 1857)</td><td rowspan="1" colspan="1">Serra do Japi, Jundiaí, São Paulo State, Brazil</td><td rowspan="1" colspan="1">Sol</td><td rowspan="1" colspan="1"><italic><tp:taxon-name>Solanum bullatum</tp:taxon-name></italic>, <italic><tp:taxon-name>Solanum muritianum</tp:taxon-name></italic>, <italic><tp:taxon-name>Solanum sancta-catarine</tp:taxon-name></italic>, <italic><tp:taxon-name>Solanum megalochiton</tp:taxon-name></italic></td><td rowspan="1" colspan="1">aggregated</td><td rowspan="1" colspan="1">no</td><td rowspan="1" colspan="1">larviparous</td><td rowspan="1" colspan="1"><ext-link xmlns:xlink="http://www.w3.org/1999/xlink" ext-link-type="uri" xlink:href="http://www.ncbi.nlm.nih.gov/nuccore/KF251121" xlink:type="simple">KF251121</ext-link></td><td rowspan="1" colspan="1"><xref ref-type="bibr" rid="B27">Medeiros 1991</xref></td></tr><tr><td rowspan="1" colspan="1"><italic><tp:taxon-name>Platyphora nitidissima</tp:taxon-name></italic> (Stål, 1857)</td><td rowspan="1" colspan="1">Serra do Japi, Jundiaí, São Paulo State, Brazil</td><td rowspan="1" colspan="1">Sol</td><td rowspan="1" colspan="1"><italic><tp:taxon-name>Solanum bullatum</tp:taxon-name></italic></td><td rowspan="1" colspan="1">aggregated</td><td rowspan="1" colspan="1">no</td><td rowspan="1" colspan="1">larviparous</td><td rowspan="1" colspan="1">-</td><td rowspan="1" colspan="1"><xref ref-type="bibr" rid="B29">Medeiros and Vasconcellos-Neto 1994</xref>, <xref ref-type="bibr" rid="B41">Vasconcellos-Neto and Jolivet 1994</xref></td></tr><tr><td rowspan="1" colspan="1"><italic><tp:taxon-name>Platyphora quadrisignata</tp:taxon-name></italic> (Germar, 1824)</td><td rowspan="1" colspan="1">Serra do Japi, Jundiaí, São Paulo State, Brazil</td><td rowspan="1" colspan="1">Sol</td><td rowspan="1" colspan="1"><italic><tp:taxon-name>Solanum variabile</tp:taxon-name></italic> Mart., <italic><tp:taxon-name>Solanum fastigatum</tp:taxon-name></italic> Willd</td><td rowspan="1" colspan="1">aggregated<xref ref-type="table-fn" rid="TN2"><sup>2</sup></xref></td><td rowspan="1" colspan="1">no</td><td rowspan="1" colspan="1">larviparous</td><td rowspan="1" colspan="1">-</td><td rowspan="1" colspan="1"><xref ref-type="bibr" rid="B29">Medeiros and Vasconcellos-Neto 1994</xref>, <xref ref-type="bibr" rid="B41">Vasconcellos-Neto and Jolivet 1994</xref>, <xref ref-type="bibr" rid="B28">Medeiros et al. 1996</xref></td></tr><tr><td rowspan="1" colspan="1"><italic><tp:taxon-name>Platyphora selva</tp:taxon-name></italic> Daccordi, 1994</td><td rowspan="1" colspan="1">La Selva Biological Station, Heredia Province, Costa Rica</td><td rowspan="1" colspan="1">Sol</td><td rowspan="1" colspan="1"><italic><tp:taxon-name>Solanum</tp:taxon-name></italic> (Witheringia) <italic>heteroclita</italic>.</td><td rowspan="1" colspan="1">aggregated</td><td rowspan="1" colspan="1">yes</td><td rowspan="1" colspan="1">larviparous</td><td rowspan="1" colspan="1">-</td><td rowspan="1" colspan="1"><xref ref-type="bibr" rid="B5">Choe 1989</xref></td></tr><tr><td rowspan="1" colspan="1"><italic><tp:taxon-name>Platyphora sphaerica</tp:taxon-name></italic> (Jacoby, 1903)</td><td rowspan="1" colspan="1">Serra de Baturite, Fortaleza, Brazil</td><td rowspan="1" colspan="1">Sol</td><td rowspan="1" colspan="1"><italic><tp:taxon-name>Solanaceae</tp:taxon-name></italic>, 2 spp.</td><td rowspan="1" colspan="1">solitary</td><td rowspan="1" colspan="1">no</td><td rowspan="1" colspan="1">larviparous</td><td rowspan="1" colspan="1"><ext-link xmlns:xlink="http://www.w3.org/1999/xlink" ext-link-type="uri" xlink:href="http://www.ncbi.nlm.nih.gov/nuccore/AY055529" xlink:type="simple">AY055529</ext-link></td><td rowspan="1" colspan="1"><xref ref-type="bibr" rid="B40">Termonia et al. 2002</xref></td></tr><tr><td rowspan="1" colspan="1"><italic><tp:taxon-name>Platyphora vinula</tp:taxon-name></italic> (Stål, 1858)</td><td rowspan="1" colspan="1">Ijuí, Rio Grande do Sul State, Brazil</td><td rowspan="1" colspan="1">Sol</td><td rowspan="1" colspan="1"><italic><tp:taxon-name>Solanum</tp:taxon-name></italic> sp. aff. <italic><tp:taxon-name>Solanum megalochiton</tp:taxon-name></italic>, <italic><tp:taxon-name>Solanum sancta-catarinae</tp:taxon-name></italic></td><td rowspan="1" colspan="1">aggregated</td><td rowspan="1" colspan="1">no</td><td rowspan="1" colspan="1">larviparous</td><td rowspan="1" colspan="1">-</td><td rowspan="1" colspan="1"><xref ref-type="bibr" rid="B28">Medeiros et al. 1996</xref></td></tr><tr><td rowspan="1" colspan="1"><italic><tp:taxon-name>Proseicela antennalis</tp:taxon-name></italic> (Kirsch, 1883)</td><td rowspan="1" colspan="1">Reventador, Napo Province, Ecuador</td><td rowspan="1" colspan="1">Sol</td><td rowspan="1" colspan="1"><italic><tp:taxon-name>Solanum</tp:taxon-name></italic> sp.</td><td rowspan="1" colspan="1">?</td><td rowspan="1" colspan="1">?</td><td rowspan="1" colspan="1">?</td><td rowspan="1" colspan="1"><ext-link xmlns:xlink="http://www.w3.org/1999/xlink" ext-link-type="uri" xlink:href="http://www.ncbi.nlm.nih.gov/nuccore/KF251114" xlink:type="simple">KF251114</ext-link>, <ext-link xmlns:xlink="http://www.w3.org/1999/xlink" ext-link-type="uri" xlink:href="http://www.ncbi.nlm.nih.gov/nuccore/KF251115" xlink:type="simple">KF251115</ext-link></td><td rowspan="1" colspan="1">new observation</td></tr><tr><td rowspan="1" colspan="1"><italic><tp:taxon-name>Proseicela bicruciata</tp:taxon-name></italic> Jacoby, 1880</td><td rowspan="1" colspan="1">Yanayacu Biological Station, Napo Province, Ecuador</td><td rowspan="1" colspan="1">Sol</td><td rowspan="1" colspan="1"><italic><tp:taxon-name>Solanum abitaguense</tp:taxon-name></italic> S. Knapp</td><td rowspan="1" colspan="1">aggregated</td><td rowspan="1" colspan="1">yes</td><td rowspan="1" colspan="1">larviparous</td><td rowspan="1" colspan="1"><ext-link xmlns:xlink="http://www.w3.org/1999/xlink" ext-link-type="uri" xlink:href="http://www.ncbi.nlm.nih.gov/nuccore/KF251116" xlink:type="simple">KF251116</ext-link>, <ext-link xmlns:xlink="http://www.w3.org/1999/xlink" ext-link-type="uri" xlink:href="http://www.ncbi.nlm.nih.gov/nuccore/KF251117" xlink:type="simple">KF251117</ext-link></td><td rowspan="1" colspan="1">new observation</td></tr><tr><td rowspan="1" colspan="1"><italic><tp:taxon-name>Proseicela crucigera</tp:taxon-name></italic> (Sahlberg, 1823)</td><td rowspan="1" colspan="1">Serra do Japi, Jundiaí, São Paulo State, Brazil</td><td rowspan="1" colspan="1">Sol</td><td rowspan="1" colspan="1"><italic><tp:taxon-name>Solanum decompositiflorum</tp:taxon-name></italic> Sendtn.</td><td rowspan="1" colspan="1">aggregated</td><td rowspan="1" colspan="1">no</td><td rowspan="1" colspan="1">larviparous</td><td rowspan="1" colspan="1">-</td><td rowspan="1" colspan="1"><xref ref-type="bibr" rid="B27">Medeiros 1991</xref>, <xref ref-type="bibr" rid="B29">Medeiros and Vasconcellos-Neto 1994</xref>)</td></tr><tr><td rowspan="1" colspan="1"><italic><tp:taxon-name>Proseicela flavipennis</tp:taxon-name></italic> (Erichson, 1847)</td><td rowspan="1" colspan="1">Reventador, Napo Province, Ecuador</td><td rowspan="1" colspan="1">Sol</td><td rowspan="1" colspan="1"><italic><tp:taxon-name>Solanum abitaguense</tp:taxon-name></italic> S. Knapp</td><td rowspan="1" colspan="1">?</td><td rowspan="1" colspan="1">?</td><td rowspan="1" colspan="1">?</td><td rowspan="1" colspan="1"><ext-link xmlns:xlink="http://www.w3.org/1999/xlink" ext-link-type="uri" xlink:href="http://www.ncbi.nlm.nih.gov/nuccore/KF251118" xlink:type="simple">KF251118</ext-link>, <ext-link xmlns:xlink="http://www.w3.org/1999/xlink" ext-link-type="uri" xlink:href="http://www.ncbi.nlm.nih.gov/nuccore/KF251119" xlink:type="simple">KF251119</ext-link></td><td rowspan="1" colspan="1">new observation</td></tr><tr><td rowspan="1" colspan="1"><italic><tp:taxon-name>Proseicela</tp:taxon-name></italic> sp. n. “Yasuni”</td><td rowspan="1" colspan="1">Yasuní, Orellana Province, Ecuador</td><td rowspan="1" colspan="1">Sol</td><td rowspan="1" colspan="1"><italic><tp:taxon-name>Cuatresia</tp:taxon-name></italic> sp.</td><td rowspan="1" colspan="1">aggregated</td><td rowspan="1" colspan="1">yes</td><td rowspan="1" colspan="1">larviparous</td><td rowspan="1" colspan="1"><ext-link xmlns:xlink="http://www.w3.org/1999/xlink" ext-link-type="uri" xlink:href="http://www.ncbi.nlm.nih.gov/nuccore/KF251126" xlink:type="simple">KF251126</ext-link>, <ext-link xmlns:xlink="http://www.w3.org/1999/xlink" ext-link-type="uri" xlink:href="http://www.ncbi.nlm.nih.gov/nuccore/KF251127" xlink:type="simple">KF251127</ext-link></td><td rowspan="1" colspan="1">new observation</td></tr><tr><td rowspan="1" colspan="1"><italic><tp:taxon-name>Proseicela spectabilis</tp:taxon-name></italic> (Baly, 1858)</td><td rowspan="1" colspan="1">Río Malo &amp; Reventador, Napo Province, Ecuador</td><td rowspan="1" colspan="1">Sol</td><td rowspan="1" colspan="1"><italic><tp:taxon-name>Solanum abitaguense</tp:taxon-name></italic> S. Knapp, <italic><tp:taxon-name>Solanum</tp:taxon-name></italic> sp. (sect. Dulcamara)</td><td rowspan="1" colspan="1">aggregated</td><td rowspan="1" colspan="1">yes</td><td rowspan="1" colspan="1">larviparous</td><td rowspan="1" colspan="1"><ext-link xmlns:xlink="http://www.w3.org/1999/xlink" ext-link-type="uri" xlink:href="http://www.ncbi.nlm.nih.gov/nuccore/KF251122" xlink:type="simple">KF251122</ext-link>, <ext-link xmlns:xlink="http://www.w3.org/1999/xlink" ext-link-type="uri" xlink:href="http://www.ncbi.nlm.nih.gov/nuccore/KF251123" xlink:type="simple">KF251123</ext-link></td><td rowspan="1" colspan="1">new observation</td></tr><tr><td rowspan="1" colspan="1"><italic><tp:taxon-name>Proseicela vittata</tp:taxon-name></italic> (Fabricius, 1781)</td><td rowspan="1" colspan="1">Montagne de Kaw, Roura Commune, French Guiana</td><td rowspan="1" colspan="1">Sol</td><td rowspan="1" colspan="1"><italic><tp:taxon-name>Solanum morii</tp:taxon-name></italic> S. Knapp</td><td rowspan="1" colspan="1">aggregated</td><td rowspan="1" colspan="1">yes</td><td rowspan="1" colspan="1">larviparous</td><td rowspan="1" colspan="1"><ext-link xmlns:xlink="http://www.w3.org/1999/xlink" ext-link-type="uri" xlink:href="http://www.ncbi.nlm.nih.gov/nuccore/KF251124" xlink:type="simple">KF251124</ext-link>, <ext-link xmlns:xlink="http://www.w3.org/1999/xlink" ext-link-type="uri" xlink:href="http://www.ncbi.nlm.nih.gov/nuccore/KF251125" xlink:type="simple">KF251125</ext-link></td><td rowspan="1" colspan="1">new observation</td></tr><tr><td rowspan="1" colspan="1"><italic><tp:taxon-name>Stilodes modesta</tp:taxon-name></italic> Jacoby, 1882</td><td rowspan="1" colspan="1">Cerro Campana, Panama Province, Panama</td><td rowspan="1" colspan="1">Mal</td><td rowspan="1" colspan="1"><italic><tp:taxon-name>Banisteriopsis</tp:taxon-name></italic> sp.</td><td rowspan="1" colspan="1">aggregated</td><td rowspan="1" colspan="1">no</td><td rowspan="1" colspan="1">oviparous</td><td rowspan="1" colspan="1"><ext-link xmlns:xlink="http://www.w3.org/1999/xlink" ext-link-type="uri" xlink:href="http://www.ncbi.nlm.nih.gov/nuccore/AY055522" xlink:type="simple">AY055522</ext-link></td><td rowspan="1" colspan="1">new observation</td></tr></tbody></table><table-wrap-foot><fn id="TN1"><p><sup>1</sup> Apo=<tp:taxon-name>Apocynaceae</tp:taxon-name>, Ast=<tp:taxon-name>Asteraceae</tp:taxon-name>, Sol=<tp:taxon-name>Solanaceae</tp:taxon-name>, Mal=<tp:taxon-name>Malpighiaceae</tp:taxon-name></p></fn><fn id="TN2"><p><sup>2</sup>=nocturnally active</p></fn><fn id="TN3"><p><sup>3</sup>=larvae cut and cover themselves with trichomes</p></fn></table-wrap-foot></table-wrap><fn id="TN1"><p><sup>1</sup> Apo=<tp:taxon-name>Apocynaceae</tp:taxon-name>, Ast=<tp:taxon-name>Asteraceae</tp:taxon-name>, Sol=<tp:taxon-name>Solanaceae</tp:taxon-name>, Mal=<tp:taxon-name>Malpighiaceae</tp:taxon-name></p></fn><fn id="TN2"><p><sup>2</sup>=nocturnally active</p></fn><fn id="TN3"><p><sup>3</sup>=larvae cut and cover themselves with trichomes</p></fn></tp:treatment-sec><ref-list><ref id="B4"><mixed-citation xmlns:xlink="http://www.w3.org/1999/xlink" xlink:type="simple"><person-group><name name-style="western"><surname>Chaboo</surname><given-names>C</given-names></name></person-group> (<year>2011</year>) <article-title>Defensive Behaviors in Leaf Beetles: From the Unusual to the Weird.</article-title> In: <person-group><name name-style="western"><surname>Vivanco</surname><given-names>JM</given-names></name><name name-style="western"><surname>Weir</surname><given-names>T</given-names></name></person-group> (<role>Eds</role>) <issue-title>Chemical Biology of the Tropics.</issue-title><source>Springer Berlin Heidelberg</source>: <fpage>59</fpage>-<lpage>69</lpage>. doi: <ext-link ext-link-type="uri" xlink:href="http://dx.doi.org/10.1007/978-3-642-19080-3_4" xlink:type="simple">10.1007/978-3-642-19080-3_4</ext-link></mixed-citation></ref><ref id="B14"><mixed-citation xmlns:xlink="http://www.w3.org/1999/xlink" xlink:type="simple"><person-group><name name-style="western"><surname>Eberhard</surname><given-names>WG</given-names></name></person-group> (<year>1981</year>) <article-title>The natural history of <italic>Doryphora</italic> sp. (Coleoptera, Chrysomelidae) and the function of its sternal horn.</article-title><source>Annals of the Entomological Society of America</source><volume>74</volume>: <fpage>445</fpage>-<lpage>448</lpage>.</mixed-citation></ref><ref id="B41"><mixed-citation xmlns:xlink="http://www.w3.org/1999/xlink" xlink:type="simple"><person-group><name name-style="western"><surname>Vasconcellos-Neto</surname><given-names>J</given-names></name><name name-style="western"><surname>Jolivet</surname><given-names>P</given-names></name></person-group> (<year>1994</year>) <article-title>Cycloalexy among chrysomelid larvae.</article-title> In: <person-group><name name-style="western"><surname>Jolivet</surname><given-names>P</given-names></name><name name-style="western"><surname>Cox</surname><given-names>ML</given-names></name><name name-style="western"><surname>Petitpierre</surname><given-names>E</given-names></name></person-group> (<role>Eds</role>) <issue-title>Novel Aspects of the Biology of Chrysomelidae.</issue-title><source>Kluwer Academic Publishers, Dordrecht, The Netherlands</source>: <fpage>303</fpage>-<lpage>309</lpage>. doi: <ext-link ext-link-type="uri" xlink:href="http://dx.doi.org/10.1007/978-94-011-1781-4_23" xlink:type="simple">10.1007/978-94-011-1781-4_23</ext-link></mixed-citation></ref><ref id="B29"><mixed-citation xmlns:xlink="http://www.w3.org/1999/xlink" xlink:type="simple"><person-group><name name-style="western"><surname>Medeiros</surname><given-names>L</given-names></name><name name-style="western"><surname>Vasconcellos-Neto</surname><given-names>J</given-names></name></person-group> (<year>1994</year>) <source>Host plants and seasonal abundance patterns of some Brazilian Chrysomelidae. Novel Aspects of the Biology of Chrysomelidae. Kluwer Academic Publishers, Dordrecht, The Netherlands, 184–189.</source></mixed-citation></ref><ref id="B28"><mixed-citation xmlns:xlink="http://www.w3.org/1999/xlink" xlink:type="simple"><person-group><name name-style="western"><surname>Medeiros</surname><given-names>L</given-names></name><name name-style="western"><surname>Ferro</surname><given-names>D</given-names></name><name name-style="western"><surname>Mafra-Neto</surname><given-names>A</given-names></name></person-group> (<year>1996</year>) <article-title>Association of Chrysomelid beetles with solanaceous plants in the south of Brazil.</article-title> In: <person-group><name name-style="western"><surname>Jolivet</surname><given-names>P</given-names></name><name name-style="western"><surname>Cox</surname><given-names>ML</given-names></name></person-group> (<role>Eds</role>) <issue-title>Chrysomelidae biology.</issue-title><source>SPC Academic Publishing, Amsterdam</source>: <fpage>339</fpage>-<lpage>363</lpage>.</mixed-citation></ref><ref id="B27"><mixed-citation xmlns:xlink="http://www.w3.org/1999/xlink" xlink:type="simple"><person-group><name name-style="western"><surname>Medeiros</surname><given-names>L</given-names></name></person-group> (<year>1991</year>) <source>Aspectos da interação entre especies de Chrysomelinae (Coleoptera: Chrysomelidae) e plantas da familia Solanaceae na Serra do Japi, Jundiai, SP. MSc thesis, Campinas, São Paulo, Brazil: Universidade Estadual de Campinas.</source></mixed-citation></ref><ref id="B5"><mixed-citation xmlns:xlink="http://www.w3.org/1999/xlink" xlink:type="simple"><person-group><name name-style="western"><surname>Choe</surname><given-names>JC</given-names></name></person-group> (<year>1989</year>) <article-title>Maternal care in <italic>Labidomera suturella</italic> Chevrolat (Coleoptera: Chrysomelidae: Chrysomelinae) from Costa Rica.</article-title><source>Psyche</source><volume>96</volume>: <fpage>63</fpage>-<lpage>68</lpage>. doi: <ext-link ext-link-type="uri" xlink:href="http://dx.doi.org/10.1155/1989/62318" xlink:type="simple">10.1155/1989/62318</ext-link></mixed-citation></ref><ref id="B40"><mixed-citation xmlns:xlink="http://www.w3.org/1999/xlink" xlink:type="simple"><person-group><name name-style="western"><surname>Termonia</surname><given-names>A</given-names></name><name name-style="western"><surname>Pasteels</surname><given-names>JM</given-names></name><name name-style="western"><surname>Windsor</surname><given-names>DM</given-names></name><name name-style="western"><surname>Milinkovitch</surname><given-names>MC</given-names></name></person-group> (<year>2002</year>) <article-title>Dual chemical sequestration: a key mechanism in transitions among ecological specialization.</article-title><source>Proceedings of the Royal Society of London B</source><volume>269</volume>: <fpage>1</fpage>-<lpage>6</lpage>. doi: <ext-link ext-link-type="uri" xlink:href="http://dx.doi.org/10.1098/rspb.2001.1859" xlink:type="simple">10.1098/rspb.2001.1859</ext-link></mixed-citation></ref><ref id="B34"><mixed-citation xmlns:xlink="http://www.w3.org/1999/xlink" xlink:type="simple"><person-group><name name-style="western"><surname>Reid</surname><given-names>CAM</given-names></name><name name-style="western"><surname>Beatson</surname><given-names>M</given-names></name><name name-style="western"><surname>Hasenpusch</surname><given-names>J</given-names></name></person-group> (<year>2009</year>) <article-title>The morphology and biology of <italic>Pterodunga mirabile</italic> Daccordi, an unusual subsocial Chrysomeline (Coleoptera: Chrysomelidae).</article-title><source>Journal of Natural History</source><volume>43</volume>: <fpage>373</fpage>-<lpage>398</lpage>. doi: <ext-link ext-link-type="uri" xlink:href="http://dx.doi.org/10.1080/00222930802586016" xlink:type="simple">10.1080/00222930802586016</ext-link></mixed-citation></ref></ref-list></tp:taxon-treatment>
