# Supplementary material for: Subsocial Neotropical Doryphorini (Chrysomelidae, Chrysomelinae): new observations on behavior, host plants and systematics
Source: Zookeys. 2013 Sep 19;(332):71–93. doi: 10.3897/zookeys.332.5199 (PMC3805320; doi:10.3897/zookeys.332.5199)
Supplement: XML Treatment for Platyphora selva [file zookeys.332.5199-treatment3.xml]

<!DOCTYPE tp:taxon-treatment
  PUBLIC "-//TaxonX//DTD Taxonomic Treatment Publishing DTD v0 20100105//EN" "tax-treatment-NSO.dtd">
<tp:taxon-treatment xmlns:tp="http://www.plazi.org/taxpub"><tp:treatment-meta><mixed-citation publication-type="journal"><person-group><name><surname>Windsor</surname><given-names>Donald M.</given-names></name><name><surname>Dury</surname><given-names>Guillaume J.</given-names></name><name><surname>Frieiro-Costa</surname><given-names>Fernando A.</given-names></name><name><surname>Susanne Lanckowsky</surname><given-names/></name><name><surname>Pasteels</surname><given-names>Jacques M.</given-names></name></person-group><article-title>Subsocial Neotropical Doryphorini (Chrysomelidae, Chrysomelinae): new observations on behavior, host plants and systematics<xref ref-type="fn" rid="FN1"><sup>1</sup></xref></article-title><source>Zookeys</source><day>19</day><month>9</month><year>2013</year><volume>2013</volume><issue>332</issue><fpage>71</fpage><lpage>93</lpage><pub-id pub-id-type="doi">10.3897/zookeys.332.5199</pub-id></mixed-citation></tp:treatment-meta><tp:nomenclature><tp:taxon-name>
                            <tp:taxon-name-part taxon-name-part-type="genus">Platyphora</tp:taxon-name-part>
                            <tp:taxon-name-part taxon-name-part-type="species">selva</tp:taxon-name-part>
                            <object-id xmlns:xlink="http://www.w3.org/1999/xlink" xlink:type="simple">http://species-id.net/wiki/Platyphora_selva</object-id>
                        </tp:taxon-name><tp:taxon-authority>Daccordi, 1994</tp:taxon-authority></tp:nomenclature><tp:treatment-sec sec-type="Remarks"><title>Remarks.</title><p>Within New World <tp:taxon-name>Chrysomelinae</tp:taxon-name>, reports of subsociality until recently were limited to a single species studied at the La Selva Field station in the Atlantic lowlands of Costa Rica (<xref ref-type="bibr" rid="B5">Choe 1989</xref>). However a misidentification of that species (not by the author) lead to erroneous attribution of subsocial behavior to <italic><tp:taxon-name>Labidomera suturalis</tp:taxon-name></italic>, rather than to an unidentified species of <italic><tp:taxon-name>Platyphora</tp:taxon-name></italic>. The species was subsequently described and named <italic><tp:taxon-name>Platyphora selva</tp:taxon-name></italic> by Daccordi without comments on Choe’s behavioral observations (<xref ref-type="bibr" rid="B10">Daccordi 1993</xref>). As noted by <xref ref-type="bibr" rid="B34">Reid et al. (2009)</xref>, this first record of subsocial behavior in Neotropical chrysomelines led to a number of reports citing the original paper and repeating the taxonomic error (e.g. <xref ref-type="bibr" rid="B46">Windsor and Choe 1994</xref>, <xref ref-type="bibr" rid="B20">Kudô and Hasegawa 2003</xref>, <xref ref-type="bibr" rid="B8">Costa 2006</xref>).</p><p><xref ref-type="bibr" rid="B5">Choe (1989)</xref> observed 18 guarding <!--PageBreak--><italic><tp:taxon-name>Platyphora selva</tp:taxon-name></italic> females in two different years, all feeding on <italic><tp:taxon-name>Lycianthes (Witheringia) heteroclita</tp:taxon-name></italic> Sendtm. (<tp:taxon-name>Solanaceae</tp:taxon-name>) in the Atlantic lowlands of Costa Rica. His observations were remarkable in first describing how females of this species tightly guarded offspring by straddling. By removing mothers from roughly half of the families, he was able to demonstrate that guarding was highly effective in preventing predation by the gigantic ponerine ant, <italic><tp:taxon-name>Paraponera clavata</tp:taxon-name></italic> Fab. The importance of maternal defenses in reducing losses to parasitoids, however, was not investigated. Further, it was noted that mothers always guarded groups of four or fewer larvae; but eggs of the beetle were never observed during the study. From observations of related taxa (see below) we now suspect that <italic><tp:taxon-name>Platyphora selva</tp:taxon-name></italic> is not oviparous, but instead deposits temporally isolated clutches of four larvae. This inference remains to be documented and is based on the habits of the morphologically similar species, <italic><tp:taxon-name>Platyphora  microspina</tp:taxon-name></italic>, which occurs widely (but rarely) in neighboring Panama. Regrettably, sequence data are not yet available for <italic><tp:taxon-name>Platyphora selva</tp:taxon-name></italic>.</p></tp:treatment-sec><ref-list><ref id="B5"><mixed-citation xmlns:xlink="http://www.w3.org/1999/xlink" xlink:type="simple"><person-group><name name-style="western"><surname>Choe</surname><given-names>JC</given-names></name></person-group> (<year>1989</year>) <article-title>Maternal care in <italic>Labidomera suturella</italic> Chevrolat (Coleoptera: Chrysomelidae: Chrysomelinae) from Costa Rica.</article-title><source>Psyche</source><volume>96</volume>: <fpage>63</fpage>-<lpage>68</lpage>. doi: <ext-link ext-link-type="uri" xlink:href="http://dx.doi.org/10.1155/1989/62318" xlink:type="simple">10.1155/1989/62318</ext-link></mixed-citation></ref><ref id="B10"><mixed-citation xmlns:xlink="http://www.w3.org/1999/xlink" xlink:type="simple"><person-group><name name-style="western"><surname>Daccordi</surname><given-names>M</given-names></name></person-group> (<year>1993</year>) <article-title>Nuove specie di Platyphora della regione neotropicale (Coleoptera: Chrysomelidae, Chrysomelinae).</article-title><source>Memorie della Societá Entomologica Italiana</source><volume>72</volume>: <fpage>221</fpage>-<lpage>232</lpage>.</mixed-citation></ref><ref id="B34"><mixed-citation xmlns:xlink="http://www.w3.org/1999/xlink" xlink:type="simple"><person-group><name name-style="western"><surname>Reid</surname><given-names>CAM</given-names></name><name name-style="western"><surname>Beatson</surname><given-names>M</given-names></name><name name-style="western"><surname>Hasenpusch</surname><given-names>J</given-names></name></person-group> (<year>2009</year>) <article-title>The morphology and biology of <italic>Pterodunga mirabile</italic> Daccordi, an unusual subsocial Chrysomeline (Coleoptera: Chrysomelidae).</article-title><source>Journal of Natural History</source><volume>43</volume>: <fpage>373</fpage>-<lpage>398</lpage>. doi: <ext-link ext-link-type="uri" xlink:href="http://dx.doi.org/10.1080/00222930802586016" xlink:type="simple">10.1080/00222930802586016</ext-link></mixed-citation></ref><ref id="B46"><mixed-citation xmlns:xlink="http://www.w3.org/1999/xlink" xlink:type="simple"><person-group><name name-style="western"><surname>Windsor</surname><given-names>DM</given-names></name><name name-style="western"><surname>Choe</surname><given-names>JC</given-names></name></person-group> (<year>1994</year>) <article-title>Origins of parental care in Chrysomelid beetles.</article-title> In: <person-group><name name-style="western"><surname>Jolivet</surname><given-names>P</given-names></name><name name-style="western"><surname>Cox</surname><given-names>ML</given-names></name><name name-style="western"><surname>Petitpierre</surname><given-names>E</given-names></name></person-group> (<role>Eds</role>) <issue-title>Novel Aspects of the Biology of Chrysomelidae.</issue-title><source>Kluwer Academic Publishers, Dordrecht, The Netherlands</source>: <fpage>111</fpage>-<lpage>117</lpage>. doi: <ext-link ext-link-type="uri" xlink:href="http://dx.doi.org/10.1007/978-94-011-1781-4_4" xlink:type="simple">10.1007/978-94-011-1781-4_4</ext-link></mixed-citation></ref><ref id="B20"><mixed-citation xmlns:xlink="http://www.w3.org/1999/xlink" xlink:type="simple"><person-group><name name-style="western"><surname>Kudô</surname><given-names>S-i</given-names></name><name name-style="western"><surname>Hasegawa</surname><given-names>E</given-names></name></person-group> (<year>2003</year>) <article-title>Diversified reproductive strategies in <italic>Gonioctena</italic> (Chrysomelinae) leaf beetles.</article-title> In: <person-group><name name-style="western"><surname>Jolivet</surname><given-names>P</given-names></name><name name-style="western"><surname>Santiago-Blay</surname><given-names>JA</given-names></name><name name-style="western"><surname>Schmitt</surname><given-names>M</given-names></name></person-group> (<role>Eds</role>) <issue-title>New Contributions to the Biology of Chrysomelidae.</issue-title><source>SPB Academic Publishing, The Hague, The Netherlands</source>: <fpage>727</fpage>-<lpage>738</lpage>.</mixed-citation></ref><ref id="B8"><mixed-citation xmlns:xlink="http://www.w3.org/1999/xlink" xlink:type="simple"><person-group><name name-style="western"><surname>Costa</surname><given-names>JT</given-names></name></person-group> (<year>2006</year>) <source>The other insect societies.</source><publisher-name>Belknap Press of Harvard University Press, Cambridge</publisher-name>, <publisher-loc>MA</publisher-loc>, <lpage>767</lpage> pp.</mixed-citation></ref></ref-list></tp:taxon-treatment>
