# Supplementary material for: Subsocial Neotropical Doryphorini (Chrysomelidae, Chrysomelinae): new observations on behavior, host plants and systematics
Source: Zookeys. 2013 Sep 19;(332):71–93. doi: 10.3897/zookeys.332.5199 (PMC3805320; doi:10.3897/zookeys.332.5199)
Supplement: XML Treatment for Proseicela vittata [file zookeys.332.5199-treatment5.xml]

<!DOCTYPE tp:taxon-treatment
  PUBLIC "-//TaxonX//DTD Taxonomic Treatment Publishing DTD v0 20100105//EN" "tax-treatment-NSO.dtd">
<tp:taxon-treatment xmlns:tp="http://www.plazi.org/taxpub"><tp:treatment-meta><mixed-citation publication-type="journal"><person-group><name><surname>Windsor</surname><given-names>Donald M.</given-names></name><name><surname>Dury</surname><given-names>Guillaume J.</given-names></name><name><surname>Frieiro-Costa</surname><given-names>Fernando A.</given-names></name><name><surname>Susanne Lanckowsky</surname><given-names/></name><name><surname>Pasteels</surname><given-names>Jacques M.</given-names></name></person-group><article-title>Subsocial Neotropical Doryphorini (Chrysomelidae, Chrysomelinae): new observations on behavior, host plants and systematics<xref ref-type="fn" rid="FN1"><sup>1</sup></xref></article-title><source>Zookeys</source><day>19</day><month>9</month><year>2013</year><volume>2013</volume><issue>332</issue><fpage>71</fpage><lpage>93</lpage><pub-id pub-id-type="doi">10.3897/zookeys.332.5199</pub-id></mixed-citation></tp:treatment-meta><tp:nomenclature><tp:taxon-name>
                            <tp:taxon-name-part taxon-name-part-type="genus">Proseicela</tp:taxon-name-part>
                            <tp:taxon-name-part taxon-name-part-type="species">vittata</tp:taxon-name-part>
                            <object-id xmlns:xlink="http://www.w3.org/1999/xlink" xlink:type="simple">http://species-id.net/wiki/Proseicela_vittata</object-id>
                        </tp:taxon-name><tp:taxon-authority>(Fabricius, 1781)</tp:taxon-authority></tp:nomenclature><tp:treatment-sec sec-type="Remarks"><title>Remarks.</title><p>Female <!--PageBreak--><!--PageBreak--><italic><tp:taxon-name>Proseicela vittata</tp:taxon-name></italic> (<xref ref-type="fig" rid="F3">Fig. 3a</xref>) were observed by D.W. tending offspring during each of three visits to Montagne de Kaw, French Guiana (elevation 150 m; <named-content xmlns:xlink="http://www.w3.org/1999/xlink" content-type="dwc:verbatimCoordinates" xlink:type="simple">4°32.686'N, 52°09.151'W</named-content>), 11–18 April 2010, 25–31 January 2011 and 19 June–2 July 2012. All individuals and family groups were found on a single species of host plant, <italic><tp:taxon-name>Solanum morii</tp:taxon-name></italic> S. Knapp, a 1-3 m shrub with glabrous leaves and pendulous green and white fruit and a colonist of disturbed areas (Plate 121a, <xref ref-type="bibr" rid="B30">Mori et al. 2002</xref>). We searched host plants for this species mainly along logging roads. While numerous individuals and family groups were found on each trip, most groups contained older larvae. Only four females were found tending recently deposited larvae, 11 to 18 in number, which had not begun to feed. The brood tended by one female contained a single large larva feeding and resting beside 17 freshly deposited larvae (<xref ref-type="fig" rid="F3">Fig. 3b</xref>). Within 2 days the single large larva descended alone to pupate, a sign that while broods may overlap in this species (as in <italic><tp:taxon-name>Platyphora microspina</tp:taxon-name></italic>) the period of overlap is brief. Normally, individual larvae within cohorts were remarkably similar in size (<xref ref-type="fig" rid="F3">Fig. 3c</xref>). The only exception came if they were observed on day 2 or 3 while molting was in progress. Despite three observation periods per day of approximately 15 min per family, possible predators and parasitoids were rarely observed. And while a <italic><tp:taxon-name>Pachycondyla</tp:taxon-name></italic> ant or a carabid beetle may have been responsible for the abrupt loss of 15 of 17 larvae from one female over night, ongoing predation has yet to be observed in this species.</p><fig id="F3" position="float" orientation="portrait"><label>Figure 3.</label><caption><p>Maternal care providing <italic><tp:taxon-name>Proseicela</tp:taxon-name></italic> species, <bold>a</bold> <italic><tp:taxon-name>Proseicela vittata</tp:taxon-name></italic> adult (Photo by D.W.) <bold>b</bold> <italic><tp:taxon-name>Proseicela vittata</tp:taxon-name></italic> female and larvae from two cohorts. Insert shows detail of vein pinching along approximately 1cm of the primary vein (Photo by D.W.) <bold>c</bold> <italic><tp:taxon-name>Proseicela vittata</tp:taxon-name></italic> female with late stage larvae (Photo by D.W.) <bold>d</bold> <italic><tp:taxon-name>Proseicela bicruciata</tp:taxon-name></italic> adult female, (photo by G.D.) <bold>e</bold> <italic><tp:taxon-name>Proseicela bicruciata</tp:taxon-name></italic> female tending larvae (photo by G.D.) <bold>f</bold> <italic><tp:taxon-name>Proseicela bicruciata</tp:taxon-name></italic> food plant, <italic><tp:taxon-name>Solanum abitaguense</tp:taxon-name></italic> (photo by G.D.) <bold>g</bold> <italic><tp:taxon-name>Proseicela spectabilis</tp:taxon-name></italic> adult (photo by G.D.) <bold>h</bold> <italic><tp:taxon-name>Proseicela spectabilis</tp:taxon-name></italic> with nearly full-grown larval brood and tachinid parasitoid (photo by G.D.) <bold>i</bold>. <italic><tp:taxon-name>Proseicela spectabilis</tp:taxon-name></italic> host plant, Solanum sp. (photo by G.D.) <bold>j</bold> <italic><tp:taxon-name>Proseicela</tp:taxon-name></italic> sp. n. adult female (photo by G.D.) <bold>k</bold> the same female tending three feeding larvae feeding on <italic><tp:taxon-name>Cuatresia</tp:taxon-name></italic> sp. (<tp:taxon-name>Solanaceae</tp:taxon-name>) (photo by G.D.) <bold>l</bold> wider view of the host plant (photo by G.D.).</p></caption><graphic xmlns:xlink="http://www.w3.org/1999/xlink" xlink:href="ZooKeys-332-071-g003.jpg" position="float" orientation="portrait" xlink:type="simple"/></fig><p>The 17 larvae belonging to another female were observed to take approximately 30 hours to consume the entire lamina of the natal leaf. While the last of the leaf was being consumed some larvae began to molt while still on the remnants of the natal leaf. The mother maintained a tight grip on the leaf petiole (blocking behavior), but eventually larvae pushed by and began traversing nearby stem and petioles solitarily or in small groups. Commonly families split into two or more separated feeding groups at this stage, with the mother usually remaining with a larger group. Groups often reunited but others remained separated until pupation. The transition from the natal to second leaf appears to be a crucial and dynamic time for larvae and events proceeded differently for most groups. During this period mothers moved actively among different leaves and branches in what seemed to be attempts to herd and reconstitute a single larval group. While we observed what we interpret as herding behavior in most species in this report, its possible importance to group safety and success remains open and in need of experimental study.</p></tp:treatment-sec><ref-list><ref id="B30"><mixed-citation xmlns:xlink="http://www.w3.org/1999/xlink" xlink:type="simple"><person-group><name name-style="western"><surname>Mori</surname><given-names>SA</given-names></name><name name-style="western"><surname>Cremers</surname><given-names>G</given-names></name><name name-style="western"><surname>Gracie</surname><given-names>C</given-names></name><name name-style="western"><surname>de Granville</surname><given-names>J-J</given-names></name><name name-style="western"><surname>Heald</surname><given-names>SV</given-names></name><name name-style="western"><surname>Hoff</surname><given-names>M</given-names></name><name name-style="western"><surname>Mitchell</surname><given-names>JD</given-names></name></person-group> (<year>2002</year>) <source>Guide to the vascular plants of central French Guiana: Dicotyledons, part 2.</source><publisher-name>Memoirs of the New York Botanical Garden, New York</publisher-name>, <publisher-loc>NY</publisher-loc>, <lpage>776</lpage> pp.</mixed-citation></ref></ref-list></tp:taxon-treatment>
