# Supplementary material for: Subsocial Neotropical Doryphorini (Chrysomelidae, Chrysomelinae): new observations on behavior, host plants and systematics
Source: Zookeys. 2013 Sep 19;(332):71–93. doi: 10.3897/zookeys.332.5199 (PMC3805320; doi:10.3897/zookeys.332.5199)
Supplement: XML Treatment for Proseicela bicruciata [file zookeys.332.5199-treatment6.xml]

<!DOCTYPE tp:taxon-treatment
  PUBLIC "-//TaxonX//DTD Taxonomic Treatment Publishing DTD v0 20100105//EN" "tax-treatment-NSO.dtd">
<tp:taxon-treatment xmlns:tp="http://www.plazi.org/taxpub"><tp:treatment-meta><mixed-citation publication-type="journal"><person-group><name><surname>Windsor</surname><given-names>Donald M.</given-names></name><name><surname>Dury</surname><given-names>Guillaume J.</given-names></name><name><surname>Frieiro-Costa</surname><given-names>Fernando A.</given-names></name><name><surname>Susanne Lanckowsky</surname><given-names/></name><name><surname>Pasteels</surname><given-names>Jacques M.</given-names></name></person-group><article-title>Subsocial Neotropical Doryphorini (Chrysomelidae, Chrysomelinae): new observations on behavior, host plants and systematics<xref ref-type="fn" rid="FN1"><sup>1</sup></xref></article-title><source>Zookeys</source><day>19</day><month>9</month><year>2013</year><volume>2013</volume><issue>332</issue><fpage>71</fpage><lpage>93</lpage><pub-id pub-id-type="doi">10.3897/zookeys.332.5199</pub-id></mixed-citation></tp:treatment-meta><tp:nomenclature><tp:taxon-name>
                            <tp:taxon-name-part taxon-name-part-type="genus">Proseicela</tp:taxon-name-part>
                            <tp:taxon-name-part taxon-name-part-type="species">bicruciata</tp:taxon-name-part>
                            <object-id xmlns:xlink="http://www.w3.org/1999/xlink" xlink:type="simple">http://species-id.net/wiki/Proseicela_bicruciata</object-id>
                        </tp:taxon-name><tp:taxon-authority>Jacoby, 1880</tp:taxon-authority></tp:nomenclature><tp:treatment-sec sec-type="Remarks"><title>Remarks.</title><p>Strong indications of maternal care in <italic><tp:taxon-name>Proseicela bicruciata</tp:taxon-name></italic> (<xref ref-type="fig" rid="F3">Fig. 3d</xref>) were gathered by G.D. while walking trails in the montane cloud forest of the Yanayacu Biological Station and Center for Creative Studies, Napo Province, Ecuador (2150 m elevation, <named-content xmlns:xlink="http://www.w3.org/1999/xlink" content-type="dwc:verbatimCoordinates" xlink:type="simple">0°36.27'S, 77°53.25'W</named-content>) during the first week of July 2011. A total of five females were found, each tending small groups of uniform larvae (<xref ref-type="fig" rid="F3">Fig. 3e</xref>), on the undersides of large leaves of <italic><tp:taxon-name>Solanum abitaguense</tp:taxon-name></italic> S. Knapp growing in streamside habitats (<xref ref-type="fig" rid="F3">Fig. 3f</xref>). The group containing the smallest larvae was composed of nine individuals, while groups with larger larvae contained five and six individuals. The group with five larvae had two individuals separated on leaves 20–30 cm in different directions from the central three larvae arranged in a small rosette with heads to the inside and the mother to the side.</p><!--PageBreak--></tp:treatment-sec><tp:treatment-sec><!--Section generated to contain objects referenced in tp:taxon-treatment.--><fig id="F3" position="float" orientation="portrait"><label>Figure 3.</label><caption><p>Maternal care providing <italic><tp:taxon-name>Proseicela</tp:taxon-name></italic> species, <bold>a</bold> <italic><tp:taxon-name>Proseicela vittata</tp:taxon-name></italic> adult (Photo by D.W.) <bold>b</bold> <italic><tp:taxon-name>Proseicela vittata</tp:taxon-name></italic> female and larvae from two cohorts. Insert shows detail of vein pinching along approximately 1cm of the primary vein (Photo by D.W.) <bold>c</bold> <italic><tp:taxon-name>Proseicela vittata</tp:taxon-name></italic> female with late stage larvae (Photo by D.W.) <bold>d</bold> <italic><tp:taxon-name>Proseicela bicruciata</tp:taxon-name></italic> adult female, (photo by G.D.) <bold>e</bold> <italic><tp:taxon-name>Proseicela bicruciata</tp:taxon-name></italic> female tending larvae (photo by G.D.) <bold>f</bold> <italic><tp:taxon-name>Proseicela bicruciata</tp:taxon-name></italic> food plant, <italic><tp:taxon-name>Solanum abitaguense</tp:taxon-name></italic> (photo by G.D.) <bold>g</bold> <italic><tp:taxon-name>Proseicela spectabilis</tp:taxon-name></italic> adult (photo by G.D.) <bold>h</bold> <italic><tp:taxon-name>Proseicela spectabilis</tp:taxon-name></italic> with nearly full-grown larval brood and tachinid parasitoid (photo by G.D.) <bold>i</bold>. <italic><tp:taxon-name>Proseicela spectabilis</tp:taxon-name></italic> host plant, Solanum sp. (photo by G.D.) <bold>j</bold> <italic><tp:taxon-name>Proseicela</tp:taxon-name></italic> sp. n. adult female (photo by G.D.) <bold>k</bold> the same female tending three feeding larvae feeding on <italic><tp:taxon-name>Cuatresia</tp:taxon-name></italic> sp. (<tp:taxon-name>Solanaceae</tp:taxon-name>) (photo by G.D.) <bold>l</bold> wider view of the host plant (photo by G.D.).</p></caption><graphic xmlns:xlink="http://www.w3.org/1999/xlink" xlink:href="ZooKeys-332-071-g003.jpg" position="float" orientation="portrait" xlink:type="simple"/></fig></tp:treatment-sec></tp:taxon-treatment>
