# Supplementary material for: Subsocial Neotropical Doryphorini (Chrysomelidae, Chrysomelinae): new observations on behavior, host plants and systematics
Source: Zookeys. 2013 Sep 19;(332):71–93. doi: 10.3897/zookeys.332.5199 (PMC3805320; doi:10.3897/zookeys.332.5199)
Supplement: XML Treatment for Proseicela spectabilis [file zookeys.332.5199-treatment7.xml]

<!DOCTYPE tp:taxon-treatment
  PUBLIC "-//TaxonX//DTD Taxonomic Treatment Publishing DTD v0 20100105//EN" "tax-treatment-NSO.dtd">
<tp:taxon-treatment xmlns:tp="http://www.plazi.org/taxpub"><tp:treatment-meta><mixed-citation publication-type="journal"><person-group><name><surname>Windsor</surname><given-names>Donald M.</given-names></name><name><surname>Dury</surname><given-names>Guillaume J.</given-names></name><name><surname>Frieiro-Costa</surname><given-names>Fernando A.</given-names></name><name><surname>Susanne Lanckowsky</surname><given-names/></name><name><surname>Pasteels</surname><given-names>Jacques M.</given-names></name></person-group><article-title>Subsocial Neotropical Doryphorini (Chrysomelidae, Chrysomelinae): new observations on behavior, host plants and systematics<xref ref-type="fn" rid="FN1"><sup>1</sup></xref></article-title><source>Zookeys</source><day>19</day><month>9</month><year>2013</year><volume>2013</volume><issue>332</issue><fpage>71</fpage><lpage>93</lpage><pub-id pub-id-type="doi">10.3897/zookeys.332.5199</pub-id></mixed-citation></tp:treatment-meta><tp:nomenclature><tp:taxon-name>
                            <tp:taxon-name-part taxon-name-part-type="genus">Proseicela</tp:taxon-name-part>
                            <tp:taxon-name-part taxon-name-part-type="species">spectabilis</tp:taxon-name-part>
                            <object-id xmlns:xlink="http://www.w3.org/1999/xlink" xlink:type="simple">http://species-id.net/wiki/Proseicela_spectabilis</object-id>
                        </tp:taxon-name><tp:taxon-authority>(Baly, 1858)</tp:taxon-authority></tp:nomenclature><tp:treatment-sec sec-type="Remarks"><title>Remarks.</title><p>Observations of <italic><tp:taxon-name>Proseicela spectabilis</tp:taxon-name></italic> were taken by G.D. while walking the main trail leading to the Cascadas de San Rafael, Reventador, Napo province, Ecuador (1300 m elevation; <named-content xmlns:xlink="http://www.w3.org/1999/xlink" content-type="dwc:verbatimCoordinates" xlink:type="simple">0°6.07'S, 77°35.18'W</named-content>) on July 17, 2011. A single female (<xref ref-type="fig" rid="F3">Fig. 3g</xref>), was perched half above its larvae and half on the branch of its food plant. Six of the seven larvae in the formation were tightly aggregated around the thin stem of the plant, while the seventh larva was on a leaf a few centimeters away. A tachinid fly was present on the dorsal surface of a larva located on the side opposite the mother (<xref ref-type="fig" rid="F3">Fig. 3h</xref>). The fly departed when the observer approached but promptly returned to land on the larva opposite the mother. The host plant (<xref ref-type="fig" rid="F3">Fig. 3i</xref>) was later identified as a nightshade, <italic><tp:taxon-name>Solanum</tp:taxon-name></italic> sp. section <italic><tp:taxon-name>Dulcamara</tp:taxon-name></italic>.</p></tp:treatment-sec><tp:treatment-sec><!--Section generated to contain objects referenced in tp:taxon-treatment.--><fig id="F3" position="float" orientation="portrait"><label>Figure 3.</label><caption><p>Maternal care providing <italic><tp:taxon-name>Proseicela</tp:taxon-name></italic> species, <bold>a</bold> <italic><tp:taxon-name>Proseicela vittata</tp:taxon-name></italic> adult (Photo by D.W.) <bold>b</bold> <italic><tp:taxon-name>Proseicela vittata</tp:taxon-name></italic> female and larvae from two cohorts. Insert shows detail of vein pinching along approximately 1cm of the primary vein (Photo by D.W.) <bold>c</bold> <italic><tp:taxon-name>Proseicela vittata</tp:taxon-name></italic> female with late stage larvae (Photo by D.W.) <bold>d</bold> <italic><tp:taxon-name>Proseicela bicruciata</tp:taxon-name></italic> adult female, (photo by G.D.) <bold>e</bold> <italic><tp:taxon-name>Proseicela bicruciata</tp:taxon-name></italic> female tending larvae (photo by G.D.) <bold>f</bold> <italic><tp:taxon-name>Proseicela bicruciata</tp:taxon-name></italic> food plant, <italic><tp:taxon-name>Solanum abitaguense</tp:taxon-name></italic> (photo by G.D.) <bold>g</bold> <italic><tp:taxon-name>Proseicela spectabilis</tp:taxon-name></italic> adult (photo by G.D.) <bold>h</bold> <italic><tp:taxon-name>Proseicela spectabilis</tp:taxon-name></italic> with nearly full-grown larval brood and tachinid parasitoid (photo by G.D.) <bold>i</bold>. <italic><tp:taxon-name>Proseicela spectabilis</tp:taxon-name></italic> host plant, Solanum sp. (photo by G.D.) <bold>j</bold> <italic><tp:taxon-name>Proseicela</tp:taxon-name></italic> sp. n. adult female (photo by G.D.) <bold>k</bold> the same female tending three feeding larvae feeding on <italic><tp:taxon-name>Cuatresia</tp:taxon-name></italic> sp. (<tp:taxon-name>Solanaceae</tp:taxon-name>) (photo by G.D.) <bold>l</bold> wider view of the host plant (photo by G.D.).</p></caption><graphic xmlns:xlink="http://www.w3.org/1999/xlink" xlink:href="ZooKeys-332-071-g003.jpg" position="float" orientation="portrait" xlink:type="simple"/></fig></tp:treatment-sec></tp:taxon-treatment>
